# Supplementary material for: A non-carboxylating pentose bisphosphate pathway in halophilic archaea
Source: Commun Biol. 2022 Nov 24;5:1290. doi: 10.1038/s42003-022-04247-2 (PMC9700705; doi:10.1038/s42003-022-04247-2)
Supplement: Supplementary file 3 — Supplementary Data 1 [file 42003_2022_4247_MOESM3_ESM.xlsx]

## Sheet: Data for Fig. 4a
The source data behind the graph in Fig. 4a
Nucleoside phosphorylase activity of the Hl-Urdpase1 protein
	Specific activity
	µmol min-1 mg-1
Substrate	1st	2nd	3rd	Average	Standard deviation
Adenosine	0.2303	0.1273	0.07678	0.144793	0.0782407
Inosine	0.34958	0.03238	0.17832	0.18676	0.158768
Guanosine	1.07634	0.79072	0.84898	0.905347	0.150922
Cytidine	not detected	not detected	not detected	not detected
Uridine	0.0398	0.0124	0.03986	0.0306867	0.0158367
Thymidine	not detected	not detected	not detected	not detected

## Sheet: Data for Fig. 4b
The source data behind the graph in Fig. 4b
Phosphatase activity of the Hx-HAD hydrolase protein (Produced Pi concentrations)
	Produced Pi
	mM
Substrate	1st	2nd	3rd	Average	Standard deviation
Glucose 1-phosphate	-0.017489	0.52743	0.0211708	0.177037	0.304064
Glucose 6-phosphate	0.0110457	0.0533873	0.0128866	0.0257732	0.0239323
Glucose 1,6-bisphosphate	-0.0110457	0	0.0239323	0.00429553	0.0178802
Fructose 1-phosphate	-0.031296	0.00920471	0.00920471	-0.00429553	0.0233831
Fructose 6-phosphate	0.0101252	0.0101252	0.0524669	0.0242391	0.024446
Fructose 1,6-bisphosphate	0.0441826	0.0717968	0.064433	0.0601375	0.0142994
Ribose 1-phosphate	0.00828424	0.0193299	0.0322165	0.0199435	0.0119779
Ribose 5-phosphate	-0.0128866	-0.00552283	-0.0128866	-0.010432	0.00425147
Ribose 1,5-bisphosphate	-0.064433	-0.00552283	0.0294551	-0.0135002	0.0474497
Ribulose 5-phosphate	0.0276141	0.0515464	0.0349779	0.0380461	0.0122576
Ribulose 1,5-bisphosphate	2.12077	2.14102	2.15206	2.13795	0.015872
p-Nitrophenyl phosphate	0.00828424	-0.0138071	-0.00460236	-0.00337506	0.0110967

## Sheet: Data for Fig. 4c
The source data behind the graph in Fig. 4c
Aldolase activity of the Hx-FucA protein
	Specific activity
	µmol min-1 mg-1
Substrate	1st	2nd	3rd	Average	Standard deviation
Acetaldehyde	2.15	2.825	2.725	2.57	0.36
Propionaldehyde	1.175	1.125	1.1	1.13	0.04
Isobutyraldehyde	1.85	1.55	1.8	1.73	0.16
DL-Glyceraldehyde	6.625	7.525	7.575	7.24	0.53
DL-Lactaldehyde	2.625	2.95	2.175	2.58	0.39
Glycolaldehyde	2.1	2.15	2.575	2.28	0.26
